# Supplementary material for: Paper-Based Substrate for a Surface-Enhanced Raman Spectroscopy Biosensing Platform—A Silver/Chitosan Nanocomposite Approach
Source: Biosensors (Basel). 2022 Apr 22;12(5):266. doi: 10.3390/bios12050266 (PMC9138243; doi:10.3390/bios12050266)
Supplement: Supplementary file 1 [file biosensors-12-00266-s001.zip]

Archive with 1 entries (1 files):
- biosensors-1662739-supplementary.pdf
